# Supplementary material for: Bioefficacy of Nga-Mon (Perilla frutescens) Fresh and Dry Leaf: Assessment of Antioxidant, Antimutagenicity, and Anti-Inflammatory Potential
Source: Plants (Basel). 2023 Jun 3;12(11):2210. doi: 10.3390/plants12112210 (PMC10255129; doi:10.3390/plants12112210)
Supplement: Supplementary file 1 [file plants-12-02210-s001.zip]

Archive with 1 entries (1 files):
- plants-2434460-supplementary.docx
